# Supplementary material for: Intelligent Evaluation and Dynamic Prediction of Oyster Freshness with Electronic Nose Based on the Distribution of Volatile Compounds Using GC–MS Analysis
Source: Foods. 2024 Sep 28;13(19):3110. doi: 10.3390/foods13193110 (PMC11475790; doi:10.3390/foods13193110)
Supplement: Supplementary file 1 [file foods-13-03110-s001.zip]

Archive with 1 entries (1 files):
- foods-3192310-supplementary.pdf
